# Supplementary material for: Influence of Sex and Body Size on the Validity of the Microsoft Kinect for Frontal Plane Knee Kinematics During Landings
Source: Sensors (Basel). 2025 Sep 8;25(17):5593. doi: 10.3390/s25175593 (PMC12431473; doi:10.3390/s25175593)
Supplement: Supplementary file 1 [file sensors-25-05593-s001.zip]

Archive with 1 entries (1 files):
- sensors-3806320-supplementary.pdf
